# Supplementary material for: Solubility and Stability of Carotenoids in Ammonium- and Phosphonium-Based Ionic Liquids: Effect of Solvent Nature, Temperature and Water
Source: Molecules. 2023 Apr 21;28(8):3618. doi: 10.3390/molecules28083618 (PMC10143741; doi:10.3390/molecules28083618)
Supplement: Supplementary file 1 [file molecules-28-03618-s001.zip]

Archive with 1 entries (1 files):
- molecules-2349108-supplementary.pdf
